# Supplementary material for: Low-Concentration T-2 Toxin Attenuates Pseudorabies Virus Replication in Porcine Kidney 15 Cells
Source: Toxins (Basel). 2022 Feb 6;14(2):121. doi: 10.3390/toxins14020121 (PMC8876018; doi:10.3390/toxins14020121)
Supplement: Supplementary file 1 [file toxins-14-00121-s001.zip]

Archive with 1 entries (1 files):
- toxins-1550949-supplementary.pdf
